# Supplementary material for: Differences between Rural and Urban Practices in the Response to the COVID-19 Pandemic: Outcomes from the PRICOV-19 Study in 38 Countries
Source: Int J Environ Res Public Health. 2023 Feb 19;20(4):3674. doi: 10.3390/ijerph20043674 (PMC9958860; doi:10.3390/ijerph20043674)
Supplement: Supplementary file 1 [file ijerph-20-03674-s001.zip]

Archive with 1 entries (1 files):
- ijerph-2191576-supplementary.pdf
